# Supplementary material for: Modulation of the Gut Microbiota in Memory Impairment and Alzheimer’s Disease via the Inhibition of the Parasympathetic Nervous System
Source: Int J Mol Sci. 2022 Nov 5;23(21):13574. doi: 10.3390/ijms232113574 (PMC9657043; doi:10.3390/ijms232113574)
Supplement: Supplementary file 1 [file ijms-23-13574-s001.zip]

Archive with 1 entries (1 files):
- ijms-2002832-supplementary.pdf
